# Supplementary material for: The Origin of Tumor DNA in Urine of Urogenital Cancer Patients: Local Shedding and Transrenal Excretion
Source: Cancers (Basel). 2021 Jan 31;13(3):535. doi: 10.3390/cancers13030535 (PMC7866784; doi:10.3390/cancers13030535)
Supplement: Supplementary file 1 [file cancers-13-00535-s001.zip]

Archive with 3 entries (3 files):
- Steenbergen_table S1_revised.xlsx
- Steenbergen_table S2_revised.xlsx
- Steenbergen_table S3_revised.docx
