# Supplementary material for: The Origin of Tumor DNA in Urine of Urogenital Cancer Patients: Local Shedding and Transrenal Excretion
Source: Cancers (Basel). 2021 Jan 31;13(3):535. doi: 10.3390/cancers13030535 (PMC7866784; doi:10.3390/cancers13030535)
Supplement: Supplementary file 1 [file cancers-13-00535-s001.zip › Steenbergen_table S1_revised.xlsx]

## Sheet: Bladder cancer patients
Patient ID	Gender	Age
1	Female	78
2	Female	65
3	Female	77
4	Male	71
5	Male	73

## Sheet: Benign hematuria controls
Patient ID	Gender	Age
1	Female	50
2	Female	52
3	Female	62
4	Female	61
5	Female	69
6	Female	77
7	Female	75
8	Female	74
9	Female	75
10	Female	76
11	Female	44
12	Female	46
13	Female	81
14	Female	75
15	Female	58
16	Male	63
17	Male	58
18	Male	78
19	Male	53
20	Male	59
21	Male	60
22	Male	72
23	Male	64
24	Male	59
25	Male	49
26	Male	64
27	Male	73

## Sheet: Cervical cancer patients
Patient ID	Gender	Age
1	Female	56
2	Female	82
3	Female	82
4	Female	60
5	Female	75
6	Female	31
7	Female	76
8	Female	36
9	Female	46
10	Female	41
11	Female	52
12	Female	27
13	Female	43
14	Female	55
15	Female	69
16	Female	66
17	Female	34
18	Female	51
19	Female	35
20	Female	80
21	Female	42
22	Female	51
23	Female	59
24	Female	43
25	Female	50

## Sheet: Female healthy controls
Patient ID	Gender	Age
1	Female	56
2	Female	82
3	Female	70
4	Female	58
5	Female	61
6	Female	31
7	Female	62
8	Female	39
9	Female	47
10	Female	40
11	Female	53
12	Female	31
13	Female	43
14	Female	54
15	Female	60
16	Female	66
17	Female	32
18	Female	52
19	Female	33
20	Female	56
21	Female	42
22	Female	46
23	Female	54
24	Female	42
25	Female	50
