# Supplementary material for: The Origin of Tumor DNA in Urine of Urogenital Cancer Patients: Local Shedding and Transrenal Excretion
Source: Cancers (Basel). 2021 Jan 31;13(3):535. doi: 10.3390/cancers13030535 (PMC7866784; doi:10.3390/cancers13030535)
Supplement: Supplementary file 1 [file cancers-13-00535-s001.zip › Steenbergen_table S2_revised.xlsx]

## Sheet: Oncopanel V3
Chromosome	Start pos	End pos	Gene	Exon
chr14	105246445	105246583	AKT1	3
chr14	105241433	105241519	AKT1	6
chr2	29455201	29455331	ALK	15
chr2	29445208	29445320	ALK	22
chr2	29443572	29443702	ALK	23
chr2	29436752	29436869	ALK	24
chr2	29432654	29432735	ALK	25
chr7	140481391	140481515	BRAF	11
chr7	140453102	140453221	BRAF	15
chr19	13054544	13054642	CALR	9
chr17	62006744	62006852	CD79B	5
chr3	41266029	41266147	CTNNB1	3
chr7	55227950	55228057	EGFR	12
chr7	55241635	55241729	EGFR	18
chr7	55242411	55242540	EGFR	19
chr7	55248974	55249100	EGFR	20
chr7	55259507	55259628	EGFR	21
chr17	37868128	37868243	ERBB2	8
chr17	37880212	37880340	ERBB2	19
chr17	37880953	37881061	ERBB2	20
chr17	37881324	37881453	ERBB2	21
chr8	38285851	38285975	FGFR1	4
chr8	38282140	38282254	FGFR1	7
chr10	123279417	123279544	FGFR2	6
chr10	123279607	123279713	FGFR2	6
chr10	123274721	123274835	FGFR2	8
chr10	123257952	123258045	FGFR2	11
chr4	1803551	1803653	FGFR3	7
chr4	1806081	1806187	FGFR3	9
chr4	1807833	1807930	FGFR3	14
chr4	1808311	1808399	FGFR3	16
chr4	1808881	1809006	FGFR3	18
chr3	138665156	138665258	FOXL2	1
chr19	3114959	3115058	GNA11	4
chr19	3118875	3118993	GNA11	5
chr9	80412424	80412547	GNAQ	4
chr9	80409375	80409498	GNAQ	5
chr20	57484359	57484474	GNAS	8
chr20	57484534	57484659	GNAS	9
chr1	226252041	226252157	H3F3A	2
chr17	73775136	73775223	H3F3B	2
chr11	534219	534306	HRAS	2
chr11	533781	533882	HRAS	3
chr2	209113103	209113206	IDH1	4
chr15	90631824	90631954	IDH2	4
chr9	5073724	5073841	JAK2	14
chr4	55561654	55561784	KIT	2
chr4	55589743	55589864	KIT	8
chr4	55592011	55592137	KIT	9
chr4	55592177	55592294	KIT	9
chr4	55593417	55593513	KIT	10
chr4	55593575	55593695	KIT	11
chr4	55594180	55594301	KIT	13
chr4	55595494	55595605	KIT	14
chr4	55597436	55597524	KIT	15
chr4	55599236	55599359	KIT	17
chr4	55602673	55602751	KIT	18
chr12	25398186	25398304	KRAS	2
chr12	25380260	25380364	KRAS	3
chr12	25378549	25378658	KRAS	4
chr15	66727413	66727527	MAP2K1	2
chr15	66729097	66729224	MAP2K1	3
chr15	66774070	66774199	MAP2K1	6
chr7	116339615	116339701	MET	2
chr7	116340155	116340270	MET	2
chr7	116411878	116411997	MET	14
chr7	116417427	116417542	MET	16
chr7	116423407	116423492	MET	19
chr1	43814968	43815086	MPL	10
chr3	38181948	38182052	MYD88	3
chr3	38182550	38182656	MYD88	5
chr9	139399337	139399447	NOTCH1	26
chr9	139397762	139397879	NOTCH1	27
chr9	139390764	139390885	NOTCH1	34
chr1	115258689	115258774	NRAS	2
chr1	115256504	115256584	NRAS	3
chr1	115252190	115252305	NRAS	4
chr4	55141001	55141130	PDGFRA	12
chr4	55144101	55144195	PDGFRA	14
chr4	55144538	55144653	PDGFRA	15
chr4	55152024	55152154	PDGFRA	18
chr3	178936023	178936105	PIK3CA	10
chr3	178938787	178938918	PIK3CA	14
chr3	178951996	178952097	PIK3CA	21
chr3	178952140	178952237	PIK3CA	21
chr13	48919223	48919312	RB1	4
chr13	48923139	48923255	RB1	6
chr13	48941601	48941724	RB1	10
chr13	48942597	48942711	RB1	11
chr13	48953753	48953874	RB1	14
chr13	48955525	48955605	RB1	17
chr13	49027105	49027178	RB1	18
chr13	49033827	49033934	RB1	20
chr13	49037846	49037932	RB1	21
chr13	49039149	49039232	RB1	22
chr10	43609066	43609182	RET	10
chr10	43609874	43610010	RET	11
chr10	43613794	43613893	RET	13
chr10	43615546	43615687	RET	15
chr10	43617314	43617433	RET	16
chr3	49412866	49412988	RHOA	2
chr18	48575099	48575213	SMAD4	3
chr18	48575556	48575677	SMAD4	4
chr18	48581190	48581302	SMAD4	5
chr18	48584551	48584678	SMAD4	6
chr18	48586251	48586361	SMAD4	8
chr18	48591814	48591931	SMAD4	9
chr18	48593399	48593519	SMAD4	10
chr18	48603028	48603119	SMAD4	11
chr18	48604658	48604774	SMAD4	12
chr5	1295168	1295365	TERT promoter
chr5	1295169	1295300	TERT promoter
chr17	7579853	7579960	TP53	2
chr17	7579350	7579485	TP53	4
chr17	7578352	7578483	TP53	5
chr17	7578516	7578601	TP53	5
chr17	7578180	7578298	TP53	6
chr17	7577508	7577612	TP53	7
chr17	7577015	7577151	TP53	8
chr17	7573923	7574035	TP53	10
